# Supplementary material for: Generation of Myeloid-Derived Suppressor Cells Mediated by MicroRNA-125a-5p in Melanoma
Source: Int J Mol Sci. 2024 Jun 18;25(12):6693. doi: 10.3390/ijms25126693 (PMC11203613; doi:10.3390/ijms25126693)
Supplement: Supplementary file 1 [file ijms-25-06693-s001.zip]

Archive with 1 entries (1 files):
- ijms-2963003-supplementary.pdf
